# Supplementary material for: A Cross-Sectional Study of Experiences and Attitudes towards Clinical Audit of Farm Animal Veterinary Surgeons in the United Kingdom
Source: Vet Sci. 2018 Sep 28;5(4):84. doi: 10.3390/vetsci5040084 (PMC6313848; doi:10.3390/vetsci5040084)
Supplement: Supplementary file 1 [file vetsci-05-00084-s001.zip]

Archive with 3 entries (2 files):
- Suppl/
- Suppl/vetsci-347434-supplementary-english.docx
- Suppl/vetsci-347434-supplementary.pdf
